# Supplementary material for: Audio-Based Characterization of Gait Parameters in Mangalarga Marchador, Campolina, and Piquira Horses Using Deep Learning
Source: Animals (Basel). 2026 Apr 22;16(9):1283. doi: 10.3390/ani16091283 (PMC13162632; doi:10.3390/ani16091283)
Supplement: Supplementary file 1 [file animals-16-01283-s001.zip]

Archive with 2 entries (2 files):
- Table S1. supplementary material (features).csv
- Table S2. supplementary material results.csv
