# Supplementary material for: Audio-Based Characterization of Gait Parameters in Mangalarga Marchador, Campolina, and Piquira Horses Using Deep Learning
Source: Animals (Basel). 2026 Apr 22;16(9):1283. doi: 10.3390/ani16091283 (PMC13162632; doi:10.3390/ani16091283)
Supplement: Supplementary file 1 [file animals-16-01283-s001.zip › Table S1. supplementary material (features).csv]

Breed	Gait Type	rms	zcr	mfcc_1	mfcc_2	mfcc_3	mfcc_4	mfcc_5	mfcc_6	mfcc_7	mfcc_8	mfcc_9	mfcc_10	mfcc_11	mfcc_12	mfcc_13
MM	batida	0.0059303134	0.018936635725174216	-5.781.353	7.717.512	4.988.812	19.352.783	-16.429.951	-75.882.945	-18.868.324	7.140.179	12.353.786	11.634.742	74.748.025	36.844.347	22.633.588
MM	batida	0.005540305	0.020281262371338083	-61.460.565	95.974.434	55.697.216	14.656.218	-78.879.356	-7.981.154	39.193.006	13.793.688	14.665.098	8.980.708	31.770.627	10.401.793	16.168.175
MM	batida	0.011207662	0.4106058708184877	-33.474.854	1.764.352	15.108.743	7.236.613	10.111.853	-17.851.628	-0.7591735	18.782.185	4.060.021	44.013.634	34.000.957	21.150.882	13.834.951
MM	batida	0.008002041	0.013507954770387964	-56.847.656	76.122.375	5.034.439	21.718.208	17.521.217	-4.501.931	-0.09182558	7.526.815	120.125.475	11.470.133	7.942.352	4.566.728	29.755.306
MM	batida	0.0043888856	0.0194091796875	-6.682.933	13.239.441	8.027.045	23.610.807	-12.990.718	-2.061.949	-773.454	9.325.767	18.262.291	1.659.575	9.287.775	25.379.465	-0.6395164
MM	batida	0.0043587927	0.020191213026403743	-6.713.851	14.209.393	7.675.755	11.951.225	-2.110.079	-17.745.699	34.080.353	19.677.353	20.941.914	11.781.009	21.558.325	-21.030.354	-16.089.122
MM	batida	0.009257841	0.4209252015792112	-33.444.296	1.795.139	14.736.048	60.955.653	-0.88482815	-41.384.945	-25.613.217	1.307.672	4.333.246	53.812.313	4.317.261	2.176.956	0.5538427
MM	batida	0.0060958504	0.014842966661096257	-6.170.961	11.182.754	702.918	24.392.231	-64.279.118	-14.406.328	-52.874.837	8.405.119	16.460.596	159.664.135	10.184.032	4.068.821	0.5684011
MM	batida	0.011573777	0.0209456543669297	-54.647.015	12.400.607	7.999.357	30.299.492	-50.967.107	-16.926.432	-9.695.746	39.667.401	12.504.712	11.724.753	48.658.757	-1.893.334	-44.123.406
MM	batida	0.011290086	0.023508163909713168	-52.240.027	118.873.024	7.033.495	19.294.613	-11.372.267	-1.511.723	-23.183.002	10.500.933	13.151.071	6.535.002	-17.406.646	-52.739.305	-33.573.391
MM	batida	0.018676504	0.2959589156209257	-31.844.382	38.864.834	31.212.132	1.678.115	4.400.478	-16.621.944	-16.766.373	10.378.634	36.052.058	45.323.105	33.591.387	10.131.435	-0.42165083
MM	batida	0.01677732	0.019665575089634943	-50.148.502	11.702.369	7.672.323	30.973.558	-2.120.427	-14.129.219	-8.684.194	31.705.005	11.026.816	10.799.126	5.016.179	-0.9918641	-34.732.165
MM	batida	0.0040618116	0.018069563240840518	-6.933.579	1.257.548	7.695.631	2.469.323	-78.759.446	-13.114.394	-0.10230663	15.059.201	21.084.343	16.845.678	8.273.215	16.128.811	-0.90043414
MM	batida	0.003899792	0.01964937484696376	-7.020.607	13.751.227	7.499.465	14.174.999	-15.142.692	-9.921.016	10.371.001	23.590.977	21.363.314	10.063.932	0.24598648	-3.089.603	-18.354.117
MM	batida	0.008710701	0.40570672135161606	-3.361.701	15.874.816	14.135.975	7.272.053	15.426.599	-0.8453026	0.56754154	35.122.132	54.037.375	56.231.346	3.902.729	16.041.052	0.18629624
MM	batida	0.0055903397	0.013125248683888344	-67.049.664	11.898.133	74.784.004	26.987.535	-35.901	-9.720.405	10.133.786	14.541.054	2.057.182	1.742.267	9.718.658	2.890.635	-0.5561199
MM	batida	0.005592399	0.017611216349774098	-5.864.106	11.127.522	6.774.978	20.698.141	-9.057.564	-1.410.401	-2.161.553	12.129.488	18.064.978	144.130.945	702.647	2.240.731	1.995.751
MM	batida	0.005638127	0.019214635345417237	-58.381.573	11.547.661	6.311.661	11.389.968	-14.374.517	-10.539.404	71.200.585	19.416.023	1.837.308	9.316.262	1.956.302	0.79542625	30.913.217
MM	batida	0.0105407145	0.3818753473409713	-33.027.557	2.335.028	18.880.993	8.752.056	11.922.965	-1.140.886	12.559.434	4.865.878	68.050.594	68.102.236	5.133.671	33.798.692	2.421.199
MM	batida	0.00786529	0.014317127650478796	-5.411.868	97.826.096	61.753.616	22.222.672	-36.940.067	-9.450.651	-0.66979206	11.058.174	16.697.214	14.460.264	8.443.446	3.737.053	2.444.977
MM	batida	0.003950163	0.021109679354680493	-64.683.276	1.388.287	8.739.169	2.984.356	-9.899.008	-21.737.288	-12.148.329	35.664.253	125.675.955	11.202.816	393.716	-25.878.403	-4.841.767
MM	batida	0.0040048794	0.023536250716377993	-63.392.914	14.134.067	8.041.165	1.743.837	-185.593	-20.736.618	-37.656.767	11.521.775	13.846.437	5.832.259	-31.188.924	-65.046.782	-4.601.477
MM	batida	0.00848538	0.3937962163302343	-33.194.913	21.312.475	18.269.814	9.675.539	20.156.717	-19.793.168	-1.686.293	0.42512	24.314.027	31.651.232	22.376.008	0.5137853	-0.888715
MM	batida	0.0056663775	0.01918201572847682	-60.891.376	1.343.765	8.579.087	31.111.406	-74.503.016	-20.117.767	-12.279.542	22.109.776	1.125.671	108.497	451.898	-17.800.999	-44.811.125
MM	batida	0.007001944	0.016787657743428913	-6.224.998	117.486.206	78.032.265	32.126.877	-23.033.757	-15.950.785	-11.190.995	18.413.277	125.930.395	15.765.277	1.233.647	6.600.928	22.673.664
MM	batida	0.0072581773	0.018261506684310532	-595.826	110.135.414	6.736.916	21.009.148	-8.634.008	-14.292.345	-32.803.462	10.476.804	167.085	13.861.415	6.848.843	12.057.941	-10.094.278
MM	batida	0.013082834	0.38032390913409336	-33.111.853	22.850.061	20.009.937	10.998.359	29.198.747	-14.331.058	-16.913.514	0.46484613	34.211.316	52.167.854	5.207.429	39.646.945	21.450.474
MM	batida	0.010349064	0.013780558665852335	-5.881.638	10.714.699	7.245.014	31.853.619	10.068.743	-11.802.244	-836.493	27.177.262	12.273.463	1.545.653	12.757.994	76.438.437	33.288.214
MM	batida	0.00895721	0.014564251077586207	-5.592.665	126.402.245	8.736.034	40.944.035	4.099.913	-13.487.696	-12.779.005	-2.400.189	770.612	11.667.113	9.334.813	4.265.467	0.2970706
MM	batida	0.008794687	0.015953173981191223	-54.799.115	13.104.904	8.346.886	30.682.222	-54.852.176	-1.618.658	-7.851.173	546.947	12.537.566	10.673.453	426.671	-0.8085581	-18.205.018
MM	batida	0.014567192	0.2804173197492163	-31.999.683	3.740.597	3.210.599	20.002.625	8.557.596	1.529.735	-0.5590618	0.7263354	33.113.983	475.632	48.622.785	3.783.474	2.650.726
MM	batida	0.012873176	0.014084235403605016	-51.817.017	123.326.225	85.864.044	4.125.645	55.324.697	-1.210.561	-12.305.475	-29.887.397	65.239.935	10.588.632	8.812.275	4.316.405	0.61841255
MM	batida	0.0032910022	0.014931845498251748	-63.974.945	918.596	6.175.565	27.819.916	39.132.361	-3.984.344	0.5628159	8.824.657	13.386.413	12.070.383	73.694.324	30.281.205	0.9843427
MM	batida	0.003238134	0.016181578536557675	-61.902.466	8.651.292	54.210.285	2.043.153	0.4449778	-18.829.373	60.350.323	13.326.023	13.898.791	8.924.352	32.501.075	0.29668972	-0.0629561
MM	batida	0.008083886	0.424321728116485	-3.397.072	12.004.417	12.477.743	77.696.996	35.742.636	13.857.785	15.487.722	2.850.207	38.946.724	37.481.582	30.828.044	20.781.171	12.141.426
MM	batida	0.0047321497	0.011498336029745686	-59.432.513	791.942	55.161.407	27.670.677	7.629.267	0.056108437	2.630.798	8.814.535	12.703.525	12.151.803	8.621.861	48.224.654	24.210.088
MM	batida	0.0069926423	0.02201576067293777	-6.537.986	13.296.019	7.787.538	19.477.818	-15.906.756	-20.241.705	-47.637.763	11.876.881	17.473.068	11.892.413	26.863.663	-3.151.115	-39.368.756
MM	batida	0.00702342	0.023959489028599606	-64.567.236	13.394.443	7.019.598	8.498.196	-20.655.525	-14.615.193	6.086.542	18.746.044	1.556.263	4.089.025	-450.061	-5.770.363	-2.799.935
MM	batida	0.0124779	0.3906073435445431	-3.294.265	23.641.598	17.386.955	5.433.927	-3.076.435	-5.506.263	-26.077.335	21.322.715	5.177.161	5.257.535	26.854.513	-0.53445905	-22.232.234
MM	batida	0.00963754	0.01640990970167653	-6.235.408	116.511.345	71.217.384	22.609.755	-79.097.724	-13.358.058	-21.635.401	10.959.207	15.889.753	11.812.752	4.205.841	-13.533.734	-30.113.435
MM	batida	0.0046361936	0.027459821428571427	-6.488.054	14.588.603	8.251.306	15.065.324	-25.609.974	-29.110.418	-7.839.315	1.553.819	24.461.191	16.900.743	21.314.025	-8.853.921	-10.994.884
MM	batida	0.004674639	0.030352028978452752	-6.204.146	136.844	6.866.518	21.014.864	-29.220.566	-20.629.921	61.120.276	23.983.646	21.029.514	45.808.034	-9.961.591	-13.130.565	-6.666.661
MM	batida	0.009369387	0.3965969382788162	-3.319.226	20.460.545	15.094.722	39.967.413	-4.116.615	-58.174.505	-18.353.448	37.065.878	69.346.843	61.777.453	2.807.041	-14.356.846	-37.908.978
MM	batida	0.006577906	0.023767077167705087	-60.131.415	13.197.116	7.623.364	16.699.478	-2.026.067	-24.906.345	-7.119.059	13.701.165	22.581.135	16.726.383	35.715.694	-7.075.974	-9.995.001
MM	batida	0.012313947	0.02173786569148936	-5.341.177	13.037.413	7.632.474	18.272.394	-17.533.129	-21.704.824	-41.444.473	1.608.646	24.569.727	1.904.423	70.243.483	-23.162.146	-47.975.793
MM	batida	0.012121518	0.024830593218290797	-5.451.311	14.568.776	7.416.314	49.432.683	-26.906.298	-17.412.354	9.988.885	27.583.883	24.302.273	86.062.355	-43.826.423	-68.923.335	-19.866.968
MM	batida	0.019740624	0.27725274011504253	-31.540.167	41.483.402	2.967.098	11.452.772	-17.778.394	-5.019.213	-0.07570758	760.554	12.918.507	12.575.683	7.995.519	23.305.287	-13.511.833
MM	batida	0.017964657	0.021096544494392886	-51.070.834	13.388.162	7.814.835	18.732.689	-17.852.757	-22.037.216	-40.998.554	16.480.377	25.080.273	19.512.901	74.346.056	-19.209.436	-4.405.808
MM	batida	0.0033474204	0.019858554885118045	-6.995.849	13.958.466	8.180.723	2.072.708	-16.312.338	-2.132.294	-6.276.784	9.618.362	14.350.536	8.467.039	0.0005718572	-4.158.826	-2.915.814
MM	batida	0.003117633	0.023367531728927204	-71.240.356	15.272.882	779.656	6.374.904	-26.787.344	-19.795.763	26.840.937	15.279.394	10.930.107	-0.5805608	-71.910.043	-56.286.564	-0.7477221
MM	batida	0.0077801766	0.4250134698275862	-3.353.105	16.811.264	14.180.457	62.436.233	-0.12780055	-28.816.047	-1.630.564	13.113.515	34.148.276	3.196.598	16.110.346	0.13126618	-0.60511386
MM	batida	0.004570794	0.01494776700191571	-6.763.043	13.244.154	7.939.065	23.184.366	-117.267.475	-1.782.809	-53.863.087	8.655.909	13.361.197	8.673.691	12.163.092	-29.890.032	-26.051.776
MM	picada	0.008453654	0.016570293257389162	-5.716.218	1.033.871	72.461.845	35.464.912	60.070.286	-809.773	-7.528.383	0.76673955	8.658.077	11.343.206	8.814.545	41.815.615	0.6959732
MM	picada	0.0084200455	0.018092642257462686	-56.412.213	10.588.886	6.866.175	27.146.969	-13.788.353	-98.675.165	-33.496.282	6.967.004	12.061.148	9.863.287	4.111.826	-0.31659937	-13.053.548
MM	picada	0.014906274	0.3619862115205224	-3.293.397	25.746.117	23.535.475	15.688.098	8.113.042	2.618.082	11.910.027	19.697.783	35.678.616	42.675.853	36.819.758	24.759.977	10.877.365
MM	picada	0.012468268	0.012954757462686567	-51.534.357	84.082.794	6.153.364	340.308	1.119.137	-11.403.749	-28.804.882	1.579.756	66.770.225	8.772.773	73.660.216	42.198.954	14.934.758
MM	picada	0.0033154238	0.023717972452606637	-631.328	9.374.076	57.799.706	17.490.892	-10.086.557	-17.107.435	-76.894.364	67.603.617	15.568.598	14.667.778	71.108.217	-0.8863767	-4.754.503
MM	picada	0.0033181559	0.02587890625	-6.263.796	9.376.319	51.732.372	8.492.374	-15.274.803	-14.199.062	12.240.644	14.873.412	16.968.857	88.848.715	-11.025.068	-58.519.197	-42.351.217
MM	picada	0.007978577	0.4311893538705857	-34.086.954	10.005.982	9.607.492	42.124.977	-0.19111243	-16.046.263	-0.18147272	22.789.044	4.394.356	4.546.918	3.321.936	14.028.522	-0.30382133
MM	picada	0.0046179537	0.017049889642549526	-60.518.787	8.402.757	53.875.217	19.764.635	-4.127.974	-11.162.907	-44.741.087	6.778.139	13.892.221	13.371.218	73.965.693	0.766974	-28.518.322
MM	picada	0.0066716005	0.01631014112015845	-59.409.576	11.675.732	78.371.216	34.558.563	29.450.111	-8.300.126	-3.063.633	7.635.121	13.776.337	11.907.641	51.245.933	-11.639.246	-37.114.906
MM	picada	0.006592643	0.01809765625	-5.926.401	1.250.277	76.727.806	25.852.497	-4.678.111	-8.608.809	32.673.607	14.377.919	15.016.262	6.824.457	-22.416.394	-6.108.341	-4.647.809
MM	picada	0.011892723	0.34766796875	-3.297.629	2.526.479	23.651.913	16.107.712	91.363.125	4.883.219	35.396.247	37.908.711	46.795.144	46.534.853	37.966.719	22.348.351	0.7555668
MM	picada	0.0095016025	0.01397109375	-57.424.744	1.205.984	8.190.411	37.409.245	4.715.752	-77.795.234	-3.545.432	6.757.343	13.144.558	11.823.426	5.409.388	-0.9501424	-38.639
MM	picada	0.003082504	0.02295086095151345	-6.919.386	13.722.911	8.278.155	24.327.852	-12.199.682	-18.165.731	-38.210.146	12.565.305	18.223.845	12.168.597	17.477.576	-53.457.055	-65.104.017
MM	picada	0.0031600927	0.025019193132637476	-687.27	14.260.304	7.694.678	12.591.784	-19.018.581	-14.281.668	64.235.034	1.949.112	15.946.524	3.062.402	-7.050.863	-8.740.584	-48.371.925
MM	picada	0.007611233	0.41681467588467414	-33.728.036	14.957.632	137.919.855	7.286.755	18.146.619	-0.36905846	0.30413386	2.5	4.099.418	4.141.152	25.761.242	0.59484917	-124.219
MM	picada	0.0044243727	0.01722260453793279	-6.700.232	13.431.238	8.279.059	27.297.253	-8.047.961	-15.090.833	-29.763.558	11.655.751	16.996.157	11.814.523	24.345.345	-4.276.035	-57.535.076
MM	picada	0.003950163	0.021109679354680493	-64.683.276	1.388.287	8.739.169	2.984.356	-9.899.008	-21.737.288	-12.148.329	35.664.253	125.675.955	11.202.816	393.716	-25.878.403	-4.841.767
MM	picada	0.0040048794	0.023536250716377993	-63.392.914	14.134.067	8.041.165	1.743.837	-185.593	-20.736.618	-37.656.767	11.521.775	13.846.437	5.832.259	-31.188.924	-65.046.782	-4.601.477
MM	picada	0.00848538	0.3937962163302343	-33.194.913	21.312.475	18.269.814	9.675.539	20.156.717	-19.793.168	-1.686.293	0.42512	24.314.027	31.651.232	22.376.008	0.5137853	-0.888715
MM	picada	0.0056663775	0.01918201572847682	-60.891.376	1.343.765	8.579.087	31.111.406	-74.503.016	-20.117.767	-12.279.542	22.109.776	1.125.671	108.497	451.898	-17.800.999	-44.811.125
MM	picada	0.0035394693	0.032513567509541985	-6.873.192	16.918.541	8.886.057	5.366.213	-4.199.766	-4.215.065	-13.578.475	14.220.567	2.253.197	12.386.122	-25.826.068	-996.022	-711.012
MM	picada	0.0035242182	0.03635622021230503	-66.266.034	16.235.074	73.333.855	-112.554.245	-47.768.448	-32.976.036	21.488.974	23.195.604	18.480.722	0.7186774	-11.050.139	-9.160.017	-0.100285776
MM	picada	0.0077788206	0.408878425584922	-33.369.498	18.002.792	1.207.008	10.378.178	-70.661.445	-9.257.243	-55.097.127	0.24529855	39.202.232	43.153	204.596	-0.46787426	-1.788.629
MM	picada	0.0049744006	0.028579262348353552	-6.385.287	1.511.013	815.293	8.796.321	-34.439.236	-37.287.445	-13.944.578	10.946.823	202.104	12.873.165	-0.38716477	-8.316.733	-7.179.389
MM	picada	0.02045786	0.019387666792547834	-5.120.154	127.483.116	8.531.257	3.620.043	-10.439.765	-16.966.213	-14.228.773	-30.476.515	639.913	9.273.623	6.570.278	2.075.499	-10.750.368
MM	picada	0.01873052	0.02218172818504117	-5.119.514	13.560.742	8.217.813	24.582.727	-12.301.185	-20.407.434	-9.248.199	4.806.683	10.714.309	76.144.605	12.253.401	-28.517.544	-30.611.453
MM	picada	0.029459653	0.18382471194533395	-3.095.859	50.374.977	40.007.183	21.994.438	6.119.697	-28.569.322	-50.182.247	-2.494.086	1.426.539	36.145.182	39.964.318	26.807.404	13.983.517
MM	picada	0.0283789	0.018724446763494967	-49.557.925	13.644.777	90.724.625	37.868.202	-17.726.504	-18.300.037	-1.496.691	-29.857.554	6.797.053	9.482.649	6.391.847	16.658.721	-14.062.719
MM	picada	0.005637582	0.013250725866004296	-62.447.235	1.170.279	82.467.224	40.811.794	7.070.492	-9.964.501	-10.696.816	-24.053.118	6.173.352	9.683.335	7.795.585	3.544.261	0.2765162
MM	picada	0.0062098773	0.014358803353658536	-6.023.976	114.559.494	7.540.818	31.119.694	-0.37083745	-11.237.471	-591.785	4.491.403	10.538.346	9.446.844	4.407.395	0.20819765	-0.7064406
MM	picada	0.011100846	0.36956650152439025	-33.168.552	2.246.457	21.254.908	14.084.299	68.544.655	18.480.277	0.1963916	0.54263115	1.667.609	2.810.856	32.262.433	27.708.132	22.020.857
MM	picada	0.008650949	0.010139100609756098	-5.886.905	10.852.288	7.830.196	41.583.855	11.310.044	-47.613.826	-6.649.791	-0.3057353	68.683.057	10.100.009	8.757.101	51.314.807	20.039.277
MM	picada	0.002396149	0.024296553858370703	-7.239.078	16.610.182	9.367.762	17.190.947	-28.633.175	-3.340.685	-12.254.459	10.106.522	17.854.818	11.398.207	11.137.911	-40.775.847	-3.092.572
MM	picada	0.0023464782	0.02657682999320652	-70.835.315	16.736.966	8.321.922	18.369.726	-3.635.694	-27.699.326	0.70865	18.783.344	16.222.895	3.110.945	-5.998.153	-61.446.223	-25.808.659
MM	picada	0.0066001844	0.44346021569293476	-33.777.316	13.671.573	116.502	3.872.099	-22.661.414	-46.023.827	-30.817.153	0.26087973	27.363.517	35.043.912	27.918.625	13.501.046	-0.46245012
MM	picada	0.0033207964	0.02078446097995924	-6.870.728	15.874.405	9.176.004	20.229.301	-2.389.335	-30.297.247	-11.908.315	8.919.089	1.704.462	11.763.242	19.524.493	-39.095.075	-39.133.608
MM	picada	0.008018601	0.022376278235653236	-616.697	1.594.375	9.743.621	28.958.153	-16.704.334	-27.761.576	-1.321.067	7.159.771	1.725.929	13.311.691	22.663.877	-6.337.359	-77.222.967
MM	picada	0.008128781	0.02416152192008879	-6.005.473	16.188.696	8.930.187	1.536.518	-24.925.976	-24.177.048	-15.422.589	16.735.659	1.726.608	49.038.815	-6.916.241	-9.435.475	-4.010.983
MM	picada	0.013528506	0.3073646469200888	-32.100.153	35.443.256	28.521.261	15.147.381	37.141.392	-21.024.802	-19.998.987	0.7326544	34.388.103	38.548.868	2.208.926	-0.26685965	-18.354.608
MM	picada	0.011572938	0.019393057193396228	-5.928.957	16.121.667	9.981.959	32.187.744	-1.367.685	-26.123.672	-13.258.938	61.479.764	16.434.673	13.424.093	32.199.364	-52.406.125	-7.111.621
CAM	batida	0.009722433	0.021508743655068194	-55.965.845	934.968	6.316.053	27.480.118	0.0064826678	-120.094.185	-9.969.952	-11.402.562	67.012.796	9.467.664	7.623.208	4.127.304	16.207.083
CAM	batida	0.00982523	0.02375724235700197	-55.738.763	9.887.475	6.072.715	19.164.642	-79.083.357	-14.061.096	-55.494.924	5.737.606	11.126.647	9.344.777	4.448.601	0.85722286	0.0017619194
CAM	batida	0.016781261	0.35857839576289097	-3.278.339	26.826.385	22.695.913	12.185.291	2.763.844	-257.422	-3.250.332	-0.90946394	18.775.299	3.644.191	3.705.596	24.914.806	13.390.491
CAM	batida	0.014125589	0.0192291182375317	-5.342.852	9.589.446	64.915.085	28.566.923	0.64759725	-11.558.287	-956.272	-0.76007843	70.180.883	9.717.594	78.466.415	4.357.728	18.514.186
CAM	batida	0.005132194	0.016376342981819735	-59.012.415	4.458.402	3.458.044	22.318.632	11.932.305	5.849.044	40.363.708	46.903.677	5.687.344	5.782.171	49.206.295	37.465.112	28.724.985
CAM	batida	0.0051709777	0.017742400876784605	-57.454.285	42.408.997	31.288.029	18.478.624	8.831.471	4.448.629	42.260.985	54.470.015	59.224.253	510.712	37.315.624	26.907.473	22.563.725
CAM	batida	0.010735626	0.42883732687383613	-34.324.008	7.575.102	10.124.201	7.807.364	4.934.496	2.789.213	17.942.522	1.548.342	1.705.558	1.730.596	16.262.935	14.541.277	1.221.074
CAM	batida	0.0070423656	0.010860393389199256	-5.545.072	4.286.347	3.323.987	21.452.965	1.148.196	56.553.564	39.309.769	45.683.985	55.306.234	56.321.697	482.915	37.382.424	29.374.855
CAM	batida	0.003518693	0.023548846029889228	-647.557	78.756.744	54.719.078	25.739.275	23.592.694	-908.193	-8.639.541	-13.405.716	6.466.148	10.541.169	10.126.732	7.035.513	36.390.994
CAM	batida	0.003512381	0.024925401475694445	-6.460.512	82.261.024	5.229.293	18.701.847	-4.507.845	-11.234.808	-503.106	5.198.837	11.672.032	11.758.751	7.613.101	29.288.948	-0.08672998
CAM	batida	0.008603283	0.4379933675130208	-34.250.342	8.131.821	9.766.809	6.237.431	22.342.489	-0.24390632	-0.87268025	-0.16884167	12.731.837	23.446.512	27.664.988	2.602.605	1.917.247
CAM	batida	0.004958847	0.018579779730902777	-61.357.056	7.362.418	5.154.578	2.481.998	307.324	-78.245.845	-778.205	-12.651.926	59.515.185	9.892.294	9.692.358	68.754.735	36.012.404
CAM	batida	0.012641497	0.011363841173869578	-50.834.375	9.838.761	74.191.925	43.705.273	16.780.972	0.24189766	-44.432.907	-0.73062503	5.624.046	9.735.433	96.055.155	6.218.489	2.107.394
CAM	batida	0.012350851	0.012540924439124966	-5.305.408	11.947.658	8.218.601	38.858.402	620.976	-72.963.815	-4.251.885	55.465.903	123.208.275	11.813.826	60.773.344	0.16069183	-21.929.178
CAM	batida	0.02016643	0.2701911190417948	-3.203.846	38.135.067	35.451.946	25.974.604	1.615.002	8.630.574	46.615.963	36.797.724	4.319.194	52.254.815	5.336.789	4.660.697	34.545.228
CAM	batida	0.018453257	0.010729765472113503	-48.993.674	10.732.111	79.853.806	45.574.303	15.828.254	-17.078.296	-57.202.125	-0.59323716	68.725.767	11.201.042	10.477.135	62.409.997	1.613.497
CAM	batida	0.008027256	0.011258598864566285	-5.469.721	11.270.035	7.910.817	3.939.325	8.497.914	-5.446.147	-38.826.425	5.062.295	12.517.783	13.799.314	9.663.613	40.489.416	0.60174024
CAM	batida	0.008399555	0.012365530162154121	-55.107.513	12.507.712	8.041.761	31.699.884	-0.16883345	-77.873.545	12.439.767	12.704.225	16.461.071	11.649.003	40.732.827	-0.24708238	0.34680143
CAM	batida	0.013623027	0.2676301347255281	-3.226.353	34.673.855	31.422.842	21.668.507	12.489.994	66.754.966	49.974.484	58.731.356	714.271	77.275.004	71.858.253	54.930.406	39.184.527
CAM	batida	0.011977341	0.009738022073043737	-5.243.052	11.791.327	8.253.794	40.929.035	8.904.291	-5.111.538	-29.338.536	66.276.226	1.419.496	15.029.207	10.208.237	40.654.263	0.4431244
CAM	batida	0.008843678	0.010187170771640091	-6.059.841	10.356.994	7.909.584	48.765.553	22.218.433	5.691.146	0.0054343073	15.070.624	5.102.596	71.021.023	6.462.439	42.297.487	20.756.416
CAM	batida	0.009195405	0.011383793780193236	-5.846.018	10.315.341	7.520.749	42.313.763	16.225.025	29.314.709	10.227.739	446.968	7.385.191	7.174.319	4.647.405	20.039.892	0.7357652
CAM	batida	0.015566805	0.32453955314009664	-3.284.083	27.585.913	27.461.731	21.210.836	14.406.823	8.662.805	53.506.217	38.612.344	36.521.862	3.764.425	35.894.873	3.097.635	24.172.919
CAM	batida	0.013202603	0.008689990942028986	-5.702.121	101.481	7.790.989	48.640.133	22.935.179	68.273.306	11.087.481	23.148.394	56.070.027	74.865.694	69.261.317	4.848.825	27.544.012
CAM	batida	0.009537008	0.007717031568228106	-62.393.286	16.917.238	11.450.608	511.529	4.031.164	-14.324.484	-8.085.016	7.729.939	18.248.568	17.258.364	8.404.288	-0.15076399	-26.528.115
CAM	batida	0.00888396	0.009131898271276596	-6.375.366	19.380.469	117.387.115	36.689.777	-11.926.198	-18.209.616	10.135.677	19.419.851	21.443.697	9.851.278	-22.217.793	-49.887.743	0.74615765
CAM	batida	0.014974379	0.1602280693512951	-3.173.007	42.291.653	39.049.656	29.185.501	19.029.072	11.128.451	69.267.387	5.638.159	61.257.825	6.407.261	6.571.758	5.488.594	40.332.503
CAM	batida	0.013942803	0.0071367657261794636	-58.010.187	16.707.579	113.254.395	5.120.493	4.792.733	-13.543.868	-7.734.668	76.642.866	18.041.628	17.148.333	8.404.854	-0.17951421	-28.152.463
CAM	batida	0.017020224	0.016309451637994143	-5.230.302	6.886.923	51.037.582	2.918.124	10.602.436	-0.39627632	-37.842.052	-26.122.758	-0.4934777	0.45335224	0.0846679	-0.6423986	-0.8753225
CAM	batida	0.017019771	0.01775893139391721	-51.728.656	7.071.413	49.029.373	2.403.957	5.145.996	-35.165.308	-3.926.126	-11.595.715	0.6555245	0.4133747	-0.6872146	-11.881.331	-0.7610015
CAM	batida	0.02730792	0.3271201011995874	-32.861.075	26.434.963	2.397.706	15.212.009	6.537.815	0.5658963	-19.252.592	-21.931.334	-15.765.009	-10.943.376	-0.9954207	-11.168.288	-11.031.306
CAM	batida	0.02479144	0.014240745728237721	-5.040.484	7.196.027	53.470.318	3.088.292	11.762.624	0.52024364	-29.021.459	-17.204.427	0.34688905	11.728.125	0.65837693	-0.2057631	-0.5739466
CAM	batida	0.0061752377	0.012166066953756738	-58.513.806	50.669.815	39.430.576	25.286.682	12.729.739	47.159.166	17.379.878	22.663.455	4.043.495	53.370.185	5.497.644	47.534.804	3.641.924
CAM	batida	0.0061898464	0.01340462887633997	-5.766.891	50.813.763	37.490.105	21.692.476	9.142.419	2.789.949	20.000.865	39.149.144	56.706.405	5.888.855	4.757.318	3.158.178	17.850.529
CAM	batida	0.012880406	0.4185925236887443	-34.185.233	9.567.765	11.841.215	88.959.055	54.668.927	28.478.441	14.739.828	12.786.012	15.606.836	18.296.355	19.458.302	18.920.618	1.596.277
CAM	batida	0.009364168	0.009425398401607964	-50.810.443	38.123.066	30.264.841	20.323.225	11.402.005	5.568.817	32.089.858	33.111.122	4.341.258	5.099.597	5.111.269	44.983.306	36.025.424
CAM	batida	0.0043772673	0.017894633041530945	-5.683.369	9.374.842	65.589.165	31.620.127	4.016.212	-10.089.388	-10.960.297	-4.368.391	27.011.163	58.507.843	46.037.235	1.216.149	-16.064.917
CAM	batida	0.0044336948	0.01985412040463854	-5.714.558	101.985.794	65.056.915	23.705.692	-5.087.558	-14.313.975	-86.479.025	12.660.745	6.740.694	5.518.074	0.79813975	-29.305.174	-34.624.476
CAM	batida	0.009113691	0.40171547792530227	-33.291.895	20.632.418	19.234.612	11.984.541	4.630.434	-0.22550246	-18.558.651	-13.166.293	0.23123589	12.005.385	13.628.482	0.9117412	0.14277016
CAM	batida	0.0062723337	0.015636083610905502	-54.175.336	9.282.701	652.349	31.966.413	49.475	-8.858.383	-9.738.206	-3.354.307	34.676.974	64.438.014	51.168.857	16.930.888	-11.781.291
CAM	batida	0.005788734	0.020248401303088803	-5.329.051	77.729.164	54.298.233	25.628.866	17.298.741	-111.618.805	-12.728.843	-74.073.873	-10.737.674	22.162.106	16.711.338	-0.9570829	-32.721.002
CAM	batida	0.0057802713	0.022355705949455948	-5.282.454	79.592.026	50.913.982	1.814.464	-5.626.823	-14.341.001	-10.780.247	-28.624.213	22.640.474	21.206.784	-12.240.541	-4.154.948	-4.565.428
CAM	batida	0.010896015	0.387994554010179	-33.162.698	2.230.547	20.038.877	11.570.202	3.278.929	-19.932.905	-39.637.187	-31.835.623	-12.770.809	-0.092814654	0.15874843	-0.32820937	-10.488.415
CAM	batida	0.008110544	0.01828783811205686	-513.376	78.591	54.910.862	26.217.358	2.409.052	-10.311.549	-11.785.495	-65.456.095	-0.4450946	26.001.217	193.433	-0.6584807	-28.709.307
CAM	picada	0.017330011	0.02318522830380017	-5.075.749	12.589.139	80.180.534	2.737.525	-11.641.311	-26.375.586	-20.106.613	-49.455.624	6.977.579	10.083.311	62.189.245	0.81758076	-18.778.548
CAM	picada	0.017117098	0.025758352338897516	-5.147.373	13.842.722	7.806.963	1.422.656	-24.340.364	-29.016.813	-12.146.002	6.092.115	12.759.195	8.083.013	0.38186222	-31.037.853	-13.366.356
CAM	picada	0.02668358	0.21381790445458074	-30.896.906	50.282.917	3.776.323	17.047.707	-0.5675917	-101.109	-10.859.576	-61.185.393	-0.07764572	3.781.415	4.657.281	32.755.923	15.066.631
CAM	picada	0.025402904	0.022179645040760868	-49.527.078	13.645.271	8.620.466	29.009.377	-12.682.898	-27.807.709	-20.594.242	-4.542.481	7.399.337	9.840.144	5.346.783	-0.110358484	-23.107.188
CAM	picada	0.008078541	0.014216574449293433	-52.442.267	53.176.468	41.917.038	27.379.696	13.937.438	48.140.016	10.135.523	13.825.616	36.057.968	54.980.125	5.912.404	49.127.107	33.098.345
CAM	picada	0.008146455	0.015387866432212991	-5.212.471	5.499.879	4.105.938	24.053.038	9.893.601	2.135.392	0.77443266	3.088.802	5.708.047	6.509.919	53.113.284	32.632.043	16.655.023
CAM	picada	0.014987182	0.4051063745043429	-33.771.133	14.894.537	16.515.442	1.302.723	8.685.828	4.906.767	28.904.576	2.093.266	23.957.248	25.825.243	25.441.263	23.459.182	17.342.873
CAM	picada	0.011889395	0.011771487325339879	-4.998.971	52.718.197	41.698.586	27.571.905	14.565.217	5.726.691	19.994.073	2.276.195	43.366.356	6.099.952	6.477.203	55.088.024	39.359.915
CAM	picada	0.0008449507	0.024502108134920635	-792.121	14.553.168	8.839.273	2.653.116	-13.822.938	-23.242.271	-10.845.073	55.655	12.812.643	9.038.171	0.7217107	-4.967.757	-55.533.614
CAM	picada	0.0008620512	0.025701964169792268	-78.565.625	15.217.311	8.256.453	13.337.282	-23.043.133	-21.586.699	-15.689.143	13.194.458	12.437.978	20.445.316	-65.849.786	-78.498.607	-44.232.774
CAM	picada	0.005342856	0.47789632771927293	-34.780.264	14.320.863	45.061.936	29.344.323	11.515.756	-0.06127493	0.030998815	0.53024954	0.7720525	0.807107	0.42000216	-0.048603114	-0.33842292
CAM	picada	0.0012065653	0.019333458056837855	-7.551.616	13.809.921	8.572.463	2.781.528	-11.217.962	-21.758.398	-11.311.973	4.116.887	11.896.786	9.283.536	15.773.913	-4.435.561	-57.644.353
CAM	picada	0.0028292907	0.023693834683846973	-70.343.085	17.425.542	10.339.154	25.525.389	-25.792.856	-3.704.182	-18.483.652	7.191.295	21.461.342	1.967.053	9.149.965	0.13096899	-23.453.152
CAM	picada	0.0028543675	0.026762530193236714	-68.090.485	17.475.989	921.899	8.487.217	-3.628.116	-33.411.797	-4.597.238	19.938.908	2.417.708	12.626.991	-0.2756593	-4.773.163	-17.150.742
CAM	picada	0.007037265	0.41575332125603864	-33.311.285	1.974.618	16.467.627	7.247.026	-11.077.548	-51.363.773	-45.769.973	-0.7346013	3.949.369	63.736.897	6.612.895	51.063.614	21.680.012
CAM	picada	0.0041602687	0.021310292119565217	-64.579.974	15.915.942	962.222	2.623.084	-21.295.355	-33.477.287	-1.807.145	54.385.767	19.923.672	19.799.658	10.549.216	13.718.795	-21.967.826
CAM	picada	0.008382585	0.013461193081343944	-6.134.768	9.870.702	7.082.094	37.684.834	11.512.992	-10.714.523	-12.180.163	45.939	9.392.567	9.612.951	5.958.829	14.870.803	-11.404.799
CAM	picada	0.00851058	0.014741779618473895	-5.957.947	9.645.491	65.196.846	30.357.147	62.183.304	-17.115.057	20.811.741	8.400.446	10.343.995	69.057.636	15.615.454	-18.065.299	-19.719.915
CAM	picada	0.014663604	0.3286293611947791	-33.273.886	21.365.547	21.265.497	15.883.904	9.874.049	54.099.445	32.171.156	25.805.562	28.172.362	25.747.454	19.938.198	1.072.579	0.24984096
CAM	picada	0.012228601	0.010619823042168675	-5.793.638	9.081.152	6.630.669	37.036.396	13.618.538	18.783.034	0.9647559	541.667	9.264.098	9.349.729	6.111.802	2.039.842	-0.59293264
CAM	picada	0.010173176	0.015049584385521885	-5.991.683	8.302.427	59.492.058	31.820.696	10.374.149	0.48490274	0.8200791	5.785.714	9.724.243	9.930.194	6.952.365	28.481.283	-0.74636364
CAM	picada	0.010229608	0.016417897075688075	-58.862.683	840.779	56.719.906	26.618.757	62.838.235	0.122101046	37.663.207	9.145.955	10.562.072	73.036.304	2.024.164	-24.963.982	-51.985.655
CAM	picada	0.017466616	0.36437677194826706	-33.316.156	20.774.149	21.012.852	15.959.526	10.704.712	63.948.836	38.693.397	30.858.853	27.638.767	25.308.015	17.945.638	0.59356326	-0.5007222
CAM	picada	0.014653242	0.011739157269367992	-5.617.691	7.657.048	56.763.817	3.308.744	14.039.978	42.140.145	28.978.148	5.850.902	8.552.308	8.625.434	6.216.927	2.773.331	-0.4103955
CAM	picada	0.004242547	0.020138999708592363	-60.761.487	10.686.102	72.430.336	31.156.708	-17.696.568	-17.432.083	-16.279.535	-58.894.114	4.484.344	895.826	697.291	18.250.349	-24.947.565
CAM	picada	0.004193473	0.021986252459140435	-6.059.615	11.307.801	6.975.338	21.574.266	-11.176.241	-20.124.516	-11.085.903	2.662.115	10.117.839	8.370.784	16.700.969	-384.725	-50.113.335
CAM	picada	0.008963405	0.41863870813155774	-33.619.174	16.452.553	1.573.051	9.004.411	25.850.365	-15.085.177	-26.536.274	-14.176.975	0.6018631	19.839.851	23.327.487	17.531.054	0.68857265
CAM	picada	0.0059829284	0.017135164447134785	-5.803.532	10.127.887	6.965.336	31.625.242	10.482.874	-1.390.613	-13.549.769	-46.576.734	4.439.476	8.391.581	66.004.953	1.945.884	-20.069.761
CAM	picada	0.003393479	0.01863122776391249	-6.476.709	13.833.908	87.380.486	30.115.582	-9.568.891	-20.696.157	-8.919.857	10.149.705	22.027.752	21.284.563	11.987.658	21.977.386	-23.479.874
CAM	picada	0.0034943912	0.021069430200289577	-629.335	13.801.584	7.922.559	18.206.728	-1.664.459	-174.778	1.957.127	201.704	23.888.493	14.439.334	22.151.718	-3.750.126	-2.050.533
CAM	picada	0.007641385	0.3861026484073359	-33.419.604	18.671.896	17.049.294	9.779.703	37.617.166	12.124.052	22.126.663	5.237.131	7.941.631	8.708.963	7.407.739	49.265.866	26.656.055
CAM	picada	0.0050048325	0.016304823238416987	-6.160.599	13.794.907	8.879.723	3.323.552	-60.917.277	-18.481.056	-8.806.095	8.549.691	19.966	19.985.054	11.897.481	29.110.918	-16.351.404
CAM	picada	0.009279482	0.016531108338155864	-5.863.272	15.056.323	9.673.678	35.926.247	-67.427.406	-19.787.321	-9.085.103	9.077.213	19.681.839	17.295.076	6.495.034	-4.023.995	-8.259.873
CAM	picada	0.009329418	0.018122904431100983	-5.709.387	15.302.895	8.967.879	23.549.992	-14.873.983	-17.395.096	12.271.912	18.197.996	19.859.041	8.319.016	-4.881.591	-10.173.621	-6.577.764
CAM	picada	0.015178469	0.32142602778751755	-31.976.334	37.695.362	3.206.383	19.766.167	8.948.193	28.998.537	2.224.277	46.415.606	71.144.357	7.071.311	47.682.095	13.776.711	-11.053.596
CAM	picada	0.013282792	0.01354312762973352	-54.691.876	14.062.898	9.244.008	37.637.337	-18.824.805	-15.493.061	-7.581.612	7.973.862	17.745.007	16.249.477	68.323.874	-29.720.933	-7.394.129
CAM	picada	0.0021150697	0.030165484162414966	-7.043.797	10.491.357	6.627.199	21.276.987	-12.524.511	-25.982.927	-21.357.868	-8.522.101	2.175.086	54.554.367	21.781.576	-34.515.011	-76.323.576
CAM	picada	0.0021353771	0.03229108807476816	-68.534.033	9.944.289	5.603.177	8.902.941	-21.301.065	-27.062.447	-15.655.693	-12.215.886	55.951.734	29.444.404	-42.269.626	-9.950.183	-11.573.032
CAM	picada	0.006733386	0.4677628719088099	-34.410.028	59.819.956	70.879.745	28.674.953	-11.918.287	-36.376.712	-39.188.483	-28.600.144	-11.847.941	0.20519112	0.6304015	0.13147575	-10.331.092
CAM	picada	0.0028686943	0.024465003743238022	-6.597.645	9.210.535	5.871.197	19.610.731	-10.280.227	-22.915.318	-19.696.692	-8.689.566	11.508.738	47.964.945	24.121.063	-2.630.112	-68.359.103
CAM	picada	0.008491527	0.02347780257936508	-6.055.038	15.620.164	9.666.589	29.244.656	-17.945.326	-31.500.874	-17.402.994	61.214.075	21.421.806	21.131.063	9.489.577	-3.603.165	-10.311.613
CAM	picada	0.008254473	0.025841996357472592	-59.304.926	16.012.424	8.852.973	14.085.025	-28.179.783	-28.476.446	-36.254.802	19.549.887	2.410.605	11.466.401	-49.960.904	-13.047.849	-10.102.172
CAM	picada	0.013913697	0.32109352459607615	-31.982.242	3.658.688	28.134.386	12.920.295	0.36000788	-5.106.191	-31.127.748	24.678.495	7.327.986	8.684.528	612.292	14.441.421	-2.668.797
CAM	picada	0.01198601	0.020349184488603577	-5.777.764	15.391.965	9.644.604	31.291.138	-14.538.823	-28.208.887	-15.423.523	6.470.331	20.702.972	20.268.406	9.142.751	-3.351.803	-9.815.236
PQ	batida	0.0019086429	0.03648330479452055	-7.371.073	10.036.631	61.778.873	1.831.204	-11.896.143	-20.527.405	-11.710.509	2.974.245	12.662.635	1.290.329	6.073.294	-22.446.651	-75.066.414
PQ	batida	0.0018853134	0.03778311799501868	-73.331.335	10.213.874	56.034.073	8.302.057	-18.643.173	-18.848.671	-32.051.904	11.456.482	14.671.039	7.118.162	-34.652.238	-9.804.518	-9.749.196
PQ	batida	0.006564502	0.46326702113169366	-3.438.995	6.189.183	6.788.558	26.648.903	-0.59667563	-24.881.155	-19.327.276	-0.26655853	14.373.759	200.258	10.332.811	-0.58079153	-16.496.042
PQ	batida	0.0026247024	0.021288576042963886	-7.065.162	90.688.065	57.105.278	18.983.728	-8.022.893	-16.521.023	-9.727.617	262.482	11.152.662	11.734.926	60.611.987	-12.531.374	-62.134.233
PQ	batida	0.0037491762	0.022357905676605505	-62.765.594	12.173.668	7.430.779	21.915.318	-13.470.301	-23.262.371	-14.113.203	-0.10993689	76.822.147	6.750.236	13.425.384	-31.541.355	-44.258.866
PQ	batida	0.0035968106	0.025248101663191812	-64.124.817	1.389.511	7.380.256	8.602.292	-25.960.266	-2.495.545	-62.203.226	8.315.136	918.799	13.899.326	-53.855.534	-65.004.516	-407.529
PQ	batida	0.0083182715	0.3931645067285823	-33.565.155	16.694.942	14.592.609	72.818.913	0.7387801	-30.060.008	-3.227.636	-13.759.955	0.43118283	11.910.312	0.9758698	0.23872344	-0.53757715
PQ	batida	0.0052612117	0.021482894238059137	-6.038.387	12.867.174	7.805.732	22.449.717	-14.732.814	-24.545.925	-14.443.509	0.3468768	8.183.378	6.753.523	0.8667754	-37.343.435	-47.775.335
PQ	batida	0.012709112	0.014390307301293901	-54.551.294	13.060.294	9.146.713	445.523	63.780.847	-12.891.356	-13.313.753	-30.343.475	75.735.254	11.738.625	87.632.675	24.398.327	-25.819.542
PQ	batida	0.01303538	0.015798975840336134	-5.434.662	14.243.756	9.107.224	33.861.477	-58.449.097	-17.959.232	-8.842.204	61.213.193	13.992.092	11.229.748	28.691.776	-38.371.398	-53.757.076
PQ	batida	0.019478677	0.2516979057247899	-31.558.624	4.406.618	3.864.188	25.865.261	13.300.582	4.015.692	-0.28394002	-0.6487264	13.439.541	35.429.573	4.239.219	34.627.209	19.683.573
PQ	batida	0.017916985	0.014083836659663866	-5.261.091	14.142.574	9.748.382	45.673.885	4.384.177	-15.423.682	-14.518.668	-2.530.666	8.959.954	12.882.866	9.074.289	20.831.268	-3.076.494
PQ	batida	0.0031669673	0.01805727949766355	-68.650.024	13.227.298	8.429.631	30.879.534	-5.840.003	-16.942.822	-8.738.361	48.707.066	12.602.183	11.324.044	4.750.067	-1.559.096	-43.270.025
PQ	batida	0.003130364	0.018769398609932087	-68.346.423	13.940.506	8.045.383	20.051.876	-14.033.664	-16.083.323	-0.73652875	12.473.311	13.652.227	5.656.652	-29.321.709	-6.262.906	-4.345.272
PQ	batida	0.007596314	0.42755365290747027	-33.800.632	14.087.552	13.571.486	7.825.741	27.389.784	-0.19241561	-0.17567623	11.638.813	26.763.463	29.613.063	22.000.067	0.9987483	0.20063403
PQ	batida	0.0043537985	0.014063992200764007	-6.579.802	126.418.755	8.207.784	32.434.067	-21.752.446	-13.368.935	-6.660.664	5.356.541	1.226.237	10.955.685	46.684.237	-14.652.495	-42.459.083
PQ	batida	0.006014874	0.017872112518628913	-61.865.936	11.073.681	7.255.208	29.877.386	0.29299712	-9.050.906	-31.536.062	6.924.787	12.378.411	11.101.816	62.818.756	19.039.117	-0.51762927
PQ	batida	0.005827486	0.020862625803450607	-61.327.234	115.092.964	6.844.377	20.296.728	-7.393.472	-9.820.109	17.142.625	118.727.045	12.877.611	69.345.136	0.35341272	-31.749.904	-42.673.707
PQ	batida	0.0108329365	0.33412973612990526	-334.565	1.853.619	1.766.246	11.706.439	59.140.677	23.229.113	23.242.776	35.576.875	42.240.562	4.024.518	3.012.842	13.762.736	-0.075232476
PQ	batida	0.008509526	0.016859248139377538	-58.884.296	11.092.786	7.394.428	3.224.978	24.411.304	-8.360.326	-41.511.784	5.082.967	10.862.828	10.539.332	64.145.737	20.180.573	-0.87608296
PQ	batida	0.0055083963	0.026442193923085243	-5.668.986	11.607.199	7.091.424	19.435.192	-17.092.752	-28.183.052	-17.944.162	-0.08036489	11.727.235	11.533.406	25.816.023	-71.632.013	-11.337.227
PQ	batida	0.0058040554	0.02979418071667322	-5.497.909	114.192.566	6.186.219	67.679.176	-25.465.584	-26.906.712	-9.039.211	8.564.271	12.798.439	4.057.549	-7.774.621	-13.139.863	-9.903.052
PQ	batida	0.011249424	0.3666452639598899	-3.273.106	26.765.514	20.453.358	7.648.476	-2.729.515	-7.502.705	-638.016	-19.717.983	2.124.342	34.433.982	17.232.355	-15.175.118	-39.409.912
PQ	batida	0.008557512	0.02584722461167912	-52.170.416	11.293.531	69.399.765	19.563.145	-16.131.987	-27.412.971	-17.936.695	-0.7012391	11.051.341	11.300.977	28.603.551	-67.081.695	-11.117.822
PQ	batida	0.0043288255	0.021756133342760182	-65.401.825	884.331	5.622.739	20.862.986	-25.076.923	-8.077.149	-0.74615973	9.398.006	1.446.953	12.694.049	71.765.556	19.524.957	-10.080.981
PQ	batida	0.004315182	0.024130317954312114	-64.426.917	8.725.101	50.233.562	13.004.025	-6.673.827	-56.278	59.053.206	14.722.013	14.495.476	77.084.274	0.49199298	-33.141.758	-39.006.073
PQ	batida	0.009919378	0.4197153330338809	-33.980.353	11.561.465	11.557.089	68.275.404	2.714.206	10.316.353	18.233.768	31.508.007	38.217.576	32.189.345	20.686.853	0.5861994	-0.09239821
PQ	batida	0.0064836843	0.016038083932238194	-6.061.667	7.618.551	50.090.347	21.068.453	12.587.539	-4.407.964	0.55204546	8.310.897	12.466.547	1.125.202	6.809.737	2.258.203	-0.67324257
PQ	batida	0.005097645	0.021964780745967742	-5.556.121	4.668.313	31.337.032	13.691.609	0.77117074	-4.024.802	-20.479.965	23.829.753	51.137.176	44.518.013	13.950.257	-18.401.198	-35.927.699
PQ	batida	0.004715961	0.023533008975606964	-5.925.749	60.201.244	3.695.898	12.445.863	-2.348.915	-44.294.333	10.518.298	6.182.428	62.949.014	21.013.541	-26.267.297	-48.619.967	-42.811.093
PQ	batida	0.010711318	0.438678764172011	-34.157.996	9.146.185	9.300.428	44.748.945	0.3088251	-18.661.813	-17.439.939	-0.5850984	0.6469378	0.8250366	0.1460271	-0.9809023	-1.807.553
PQ	batida	0.0070576263	0.016682532638570773	-5.428.299	49.292.522	34.088.688	1.651.645	3.439.935	-18.185.586	-0.5329292	3.197.157	54.632.626	46.948.614	18.081.073	-12.059.156	-2.894.631
PQ	batida	0.0020355484	0.019639526470900594	-71.594.995	13.037.482	8.095.083	27.026.394	-820.574	-16.261.908	-5.096.309	9.720.571	16.414.534	1.281.392	41.897.244	-29.614.213	-55.917.196
PQ	batida	0.0020963156	0.02186255731177606	-7.113.917	13.724.161	7.656.909	15.959.822	-15.723.833	-13.995.765	39.790.688	17.019.682	15.782.163	51.948.895	-45.068.192	-75.137.467	-50.370.545
PQ	batida	0.006482193	0.4363028625723938	-34.244.818	8.109.929	9.465.207	58.296.313	23.815.694	10.759.044	17.148.643	30.827.432	40.450.497	37.336.202	2.237.805	0.4097383	-0.8318774
PQ	batida	0.0029975942	0.016828170246138995	-68.455.426	12.932.832	80.996.704	28.051.613	-69.524.918	-15.575.438	-52.524.424	9.040.621	15.761.251	1.253.662	4.276.389	-27.162.774	-5.330.225
PQ	batida	0.0028414754	0.02007142348810729	-66.539.374	11.983.469	7.815.567	301.391	-5.165.601	-18.339.018	-12.589.199	0.8847461	10.986.566	12.680.865	7.756.799	13.605.349	-23.119.278
PQ	batida	0.0029116524	0.020534315346136155	-6.593.641	12.620.846	7.481.509	20.152.693	-13.353.097	-18.160.023	-45.239.644	1.037.515	15.207.473	9.832.684	1.421.276	-32.141.025	-2.405.149
PQ	batida	0.007245166	0.40614129341076355	-33.907.703	12.735.085	1.273.837	72.438	18.619.283	-1.246.452	-15.795.943	-0.4204026	1.190.796	20.350.158	20.767.236	11.582.235	0.12480105
PQ	batida	0.0041213837	0.017976566093606254	-6.404.136	124.712.364	8.177.254	32.386.486	-3.994.441	-1.784.288	-12.445.814	0.8491733	1.085.991	12.537.322	76.572.156	13.280.333	-22.952.983
PQ	batida	0.002646714	0.017895377256016042	-72.876.636	19.083.923	11.224.708	28.905.098	-2.260.495	-31.013.103	-11.659.699	1.037.011	1.920.266	148.995.695	6.903.405	29.899.755	38.407.016
PQ	batida	0.0026380823	0.020488827080801943	-7.223.196	2.031.872	105.730.736	11.366.717	-34.538.242	-27.966.625	11.860.708	20.682.587	19.945.198	9.210.451	21.586.645	26.205.006	53.459.744
PQ	batida	0.0065139187	0.39363715541464156	-33.395.663	1.916.273	17.657.171	10.474.048	42.372.375	0.77365744	0.106492184	15.584.909	39.599.066	61.149.316	67.636.614	6.347.312	5.342.979
PQ	batida	0.0038380767	0.016769464801032807	-68.890.857	18.803.181	112.905.754	32.542.107	-19.304.127	-30.476.877	-13.712.162	8.029.035	18.575.914	16.116.995	8.470.727	34.931.517	3.212.572
PQ	picada	0.0014983207	0.027773583619077308	-7.260.876	10.765.597	6.814.978	23.479.023	-8.089.979	-18.336.061	-11.446.952	13.481.342	10.030.811	110.656.395	7.074.553	2.711.218	0.6703797
PQ	picada	0.001511125	0.029532444436579843	-7.215.283	111.028.015	6.308.308	13.146.276	-15.881.797	-18.005.737	-4.060.914	9.702.958	13.750.264	9.120.905	25.085.409	-10.307.132	-1.323.675
PQ	picada	0.006035444	0.4755052024348811	-34.593.756	3.461.122	5.074.003	2.292.111	-0.629046	-23.622.198	-20.704.095	-0.89084524	0.54465425	14.243.451	13.359.777	0.92957944	0.57049197
PQ	picada	0.0019843704	0.020302103977916194	-70.346.643	10.514.903	6.709.401	23.887.167	-6.905.937	-17.191.992	-10.737.255	17.801.228	10.564.502	11.841.188	7.810.316	29.519.777	0.22758925
PQ	picada	0.005515357	0.014294790928942399	-61.007.117	14.765.067	104.561.584	52.471.657	9.655.682	-13.181.807	-16.287.064	-8.045.463	1.395.352	56.524.987	3.972.719	-0.5178197	-41.137.376
PQ	picada	0.005641492	0.016049993293991417	-6.171.584	16.682.751	10.716.502	40.513.603	-6.010.345	-2.161.283	-140.166.025	0.06119673	7.483.047	529.971	-13.820.337	-6.122.056	-62.881.536
PQ	picada	0.009998905	0.26789833690987125	-320.984	37.344.936	3.495.607	25.560.755	152.467	66.110.573	0.9252496	-19.042.222	-2.574.196	-21.272.728	-13.028.259	-0.69515467	-0.7536929
PQ	picada	0.008348511	0.01403819071888412	-58.871.375	15.786.763	11.032.011	53.762.615	8.173.134	-15.117.415	-17.063.597	-74.323.716	26.068.494	65.167.723	4.106.662	-0.8845577	-44.915.624
PQ	picada	0.0022134453	0.031772052564375396	-6.161.168	4.357.559	2.791.372	9.709.437	-38.023.872	-8.739.808	-59.567.037	0.3353536	5.483.611	689.858	4.803.153	12.224.969	-17.253.977
PQ	picada	0.0023161029	0.03297612947983169	-6.096.861	4.235.731	24.231.499	48.363.276	-7.029.955	-8.281.001	-23.041.284	44.700.923	7.203.894	5.150.386	0.83548784	-26.453.946	-3.838.273
PQ	picada	0.007274807	0.4667646629848617	-34.629.956	29.350.147	48.754.797	20.359.833	-0.6407189	-19.988.717	-17.652.254	-0.4718777	0.7130341	10.747.824	0.7219021	-0.026656074	-0.5830266
PQ	picada	0.0031121764	0.020311045263832463	-59.626.624	44.165.543	29.090.157	11.506.381	-17.532.666	-70.131.493	-5.023.111	0.35109445	4.856.371	6.131.938	4.342.157	12.247.734	-1.419.863
PQ	picada	0.0011734056	0.03600666602592267	-79.562.665	10.671.956	6.473.061	17.754.839	-1.520.751	-26.394.154	-20.688.337	-9.292.815	-14.946.367	-0.19484384	-29.171.135	-5.779.086	-66.508.884
PQ	picada	0.0011895662	0.04048210363418531	-7.826.992	10.370.959	56.378.376	68.954.635	-22.636.364	-2.664.361	-15.304.928	-33.881.757	0.73176014	-20.361.557	-6.141.938	-75.017.443	-5.872.362
PQ	picada	0.005689302	0.4765507999700479	-34.663.718	24.694.052	51.300.187	31.772.082	0.29443955	-2.211.583	-30.617.812	-33.450.966	-25.422.246	-13.860.707	-11.202.941	-0.9272898	-0.5232359
PQ	picada	0.0015802084	0.022505397613817892	-7.675.578	9.095.572	57.022.003	18.390.219	-9.643.305	-20.293.642	-16.908.644	-8.252.517	-19.080.768	-0.52356535	-2.424.832	-4.653.677	-54.730.167
PQ	picada	0.008017286	0.020802260890151514	-62.575.134	1.683.963	9.677.612	20.735.847	-25.346.144	-3.078.289	-10.295.873	11.293.112	17.652.227	9.026.277	-34.560.118	-9.528.154	-71.932.497
PQ	picada	0.008323466	0.022354672434573	-61.273.285	1.713.626	8.753.503	61.160.307	-32.610.043	-24.771.915	25.794.907	19.073.668	14.345.468	-0.7254708	-10.193.405	-8.288.136	-10.025.884
PQ	picada	0.013550585	0.33790138601928377	-31.907.007	37.013.912	27.683.907	12.459.555	-0.014907753	-44.784.737	-20.943.527	25.432.656	5.213.682	4.394.503	17.711.416	-10.377.798	-23.987.546
PQ	picada	0.011424754	0.01656120867768595	-61.702.527	16.741.049	9.829.811	24.708.963	-20.391.312	-26.715.101	-8.153.896	11.871.546	17.946.827	10.123.096	-14.802.253	-7.492.211	-5.969.776
PQ	picada	0.0075178286	0.014622842111895162	-6.352.525	15.990.196	10.505.116	42.576.977	-2.401.329	-18.352.537	-10.823.805	46.401.396	13.931.494	12.104.535	33.153.405	-4.978.583	-8.112.335
PQ	picada	0.0076999706	0.015901036897130648	-62.383.984	16.495.882	9.893.271	29.386.896	-12.591.312	-18.501.629	-26.897.852	12.743.883	14.733.822	51.821.265	-5.660.509	-9.902.113	-732.363
PQ	picada	0.01244225	0.3564208686278999	-32.576.373	30.202.126	26.905.947	17.572.733	8.818.561	348.258	18.180.948	24.914.627	34.469.688	32.538.395	19.643.227	0.2318479	-13.702.551
PQ	picada	0.010363058	0.01235011733058608	-6.125.633	15.036.186	9.990.651	42.733	0.96444756	-147.976.055	-9.044.914	45.452.957	13.206.111	12.088.244	44.479.685	-3.253.704	-66.498.647
PQ	picada	0.0019660124	0.027346872002877238	-5.643.435	22.261.887	15.196.431	67.237.267	-0.15346798	-35.378	-3.362.253	-1.046.829	14.886.682	28.363.132	25.918.508	12.289.206	-0.41709056
PQ	picada	0.0019514104	0.029147195958568583	-5.535.512	19.838.764	12.096.587	3.487.464	-24.237.502	-40.083.876	-2.146.442	0.78949636	2.598.268	24.148.629	0.7774004	-11.290.736	-23.563.278
PQ	picada	0.0074083447	0.4824179830205912	-34.939.432	-0.7771991	2.612.905	13.967.984	-0.16568942	-11.745.632	-1.338.179	-0.8998702	-0.17336118	0.1922291	0.3698365	0.122666776	-0.19190481
PQ	picada	0.003001505	0.02020204886769346	-5.254.946	2.056.797	14.280.493	66.942.306	0.47435194	-26.954.527	-2.740.691	-0.8826007	12.254.589	23.724.015	22.010.276	10.871.505	-0.2923973
PQ	picada	0.005865036	0.026697409993627866	-61.083.624	63.263.004	40.366.394	14.435.615	-40.471.573	-1.042.265	-7.091.903	-0.36450964	41.631.904	4.431.466	17.071.849	-15.159.001	-34.861.505
PQ	picada	0.005392144	0.02780262125965251	-59.584.296	59.418.896	3.400.803	74.561.625	-8.206.107	-9.847.986	-3.118.258	354.774	51.760.445	22.186.387	-18.669.071	-41.902.485	-41.485.686
PQ	picada	0.012069105	0.44162531672297295	-34.164.398	8.826.201	867.631	35.225.492	-12.369.033	-34.287.636	-32.257.884	-18.337.549	-0.5101054	0.070656486	-0.14220223	-0.94337726	-1.251.692
PQ	picada	0.0081869215	0.021010044642857145	-57.431.256	61.130.447	39.627.842	1.514.261	-25.493.014	-9.010.829	-63.193.984	-0.21697089	410.183	45.939.083	22.455.103	-0.75792193	-2.781.693
PQ	picada	0.0068750777	0.01609453125	-552.641	108.172.966	750.849	36.105.457	56.707.344	-8.224.596	-69.090.405	17.894.955	926.268	10.801.454	68.111.453	0.75580645	-39.178.183
PQ	picada	0.0071675624	0.018035866477272726	-5.341.216	106.749.344	6.911.547	27.488.798	-0.8263337	-9.030.012	-25.353.682	7.191.837	11.159.045	7.490.527	0.16099198	-56.322.885	-72.524.652
PQ	picada	0.0124272695	0.35469353693181815	-32.769.577	27.934.881	26.124.485	18.081.272	10.348.541	52.789.903	3.171.439	3.176.968	37.762.125	36.470.838	26.909.935	0.92315006	-0.9905766
PQ	picada	0.010020717	0.01572975852272727	-51.170.636	105.315.384	7.399.787	36.578.648	6.755.277	-76.464.787	-72.903.013	0.8781543	8.661.247	11.058.779	77.679.586	1.726.979	-35.772.052
PQ	picada	0.0070038056	0.024443324948589893	-5.614.036	8.959.965	55.037.926	163.663	-10.180.188	-17.548.716	-9.986.057	19.518.858	9.082.643	8.506.357	32.372.646	-17.988.634	-36.809.928
PQ	picada	0.0073106494	0.026721543156350055	-556.221	9.119.773	4.994.663	7.552.549	-1.605.846	-16.147.486	-29.576.356	8.740.499	10.730.476	4.783.699	-21.192.975	-48.334.327	-32.586.348
PQ	picada	0.013714651	0.4175617621064568	-33.497.855	17.129.017	1.404.631	5.491.035	-15.307.058	-42.650.886	-30.666.282	-0.22443272	18.708.184	22.942.293	10.592.668	-0.5650163	-17.327.288
PQ	picada	0.010554103	0.021988810699039487	-5.235.042	8.499.582	53.524.887	17.940.454	-7.135.883	-1.506.357	-9.188.634	13.593.123	8.310.494	8.636.749	4.469.641	-0.13191299	-24.804.087
PQ	picada	0.00406314	0.01934688960280374	-6.386.872	15.948.122	97.655.754	2.885.852	-17.831.663	-29.650.208	-14.346.789	86.381.645	2.225.767	21.193.518	11.370.742	23.593.707	-0.42957035
PQ	picada	0.004169371	0.022080932720900594	-6.437.141	17.535.385	9.421.652	12.155.071	-31.527.811	-2.840.947	-0.1939636	23.167.238	26.160.597	13.913.321	1.234.798	-2.457.005	0.982711
PQ	picada	0.008333956	0.3751012239804588	-328.39	2.631.605	22.418.697	12.131.839	31.138.732	-14.257.654	-0.94532794	2.603.912	6.702.504	8.982.189	9.022.364	74.767.823	49.195.423
PQ	picada	0.0060027973	0.018814799941588786	-5.994.012	15.737.372	9.696.016	29.394.537	-16.783.913	-28.983.559	-14.509.947	7.884.917	2.153.124	20.939.943	1.157.292	26.338.112	-0.48122948
