# Supplementary material for: Audio-Based Characterization of Gait Parameters in Mangalarga Marchador, Campolina, and Piquira Horses Using Deep Learning
Source: Animals (Basel). 2026 Apr 22;16(9):1283. doi: 10.3390/ani16091283 (PMC13162632; doi:10.3390/ani16091283)
Supplement: Supplementary file 1 [file animals-16-01283-s001.zip › Table S2. supplementary material results.csv]

Breed	Gait Type	interval between successive hoof supports	degree of overall dissociation between limb landings (%)
MM	batida	0.1916	89.35
MM	batida	0.1597	89.82
MM	batida	0.0685	95.78
MM	batida	0.1425	95.32
MM	batida	0.1279	87.42
MM	batida	0.1208	89.4
MM	batida	0.0684	94.09
MM	batida	0.0951	90.29
MM	batida	0.1033	87.86
MM	batida	0.1005	88.53
MM	batida	0.0685	94.26
MM	batida	0.0939	90.67
MM	batida	0.1342	92.59
MM	batida	0.1204	92.92
MM	batida	0.0695	90.49
MM	batida	0.1008	95.52
MM	batida	0.1409	88.05
MM	batida	0.127	91.03
MM	batida	0.0704	93.01
MM	batida	0.131	82.96
MM	batida	0.1182	94.16
MM	batida	0.1136	94.45
MM	batida	0.0688	97.2
MM	batida	0.1079	97.22
MM	batida	0.153	80.45
MM	batida	0.1377	88.93
MM	batida	0.0675	94.96
MM	batida	0.1126	91.01
MM	batida	0.0911	90.55
MM	batida	0.0873	90.59
MM	batida	0.0677	97.08
MM	batida	0.0816	95.73
MM	batida	0.1496	86.55
MM	batida	0.1713	80.1
MM	batida	0.066	95.81
MM	batida	0.1455	88.29
MM	batida	0.1339	93.13
MM	batida	0.1363	93.73
MM	batida	0.0706	96.55
MM	batida	0.1156	93.55
MM	batida	0.1234	78.94
MM	batida	0.1234	94.75
MM	batida	0.0681	95.46
MM	batida	0.1045	94.63
MM	batida	0.1293	95.19
MM	batida	0.1298	90.56
MM	batida	0.0679	96.49
MM	batida	0.1205	93.57
MM	picada	0.0932	92.33
MM	picada	0.0996	92.17
MM	picada	0.064	93.71
MM	picada	0.0861	92.12
MM	picada	0.1186	90.36
MM	picada	0.1276	94.38
MM	picada	0.0657	95.8
MM	picada	0.1117	90.18
MM	picada	0.0878	93.71
MM	picada	0.0904	93.57
MM	picada	0.0705	93.09
MM	picada	0.0886	90.61
MM	picada	0.1052	90.38
MM	picada	0.1061	90.34
MM	picada	0.0684	95.06
MM	picada	0.0915	94.81
MM	picada	0.1182	94.16
MM	picada	0.1136	94.45
MM	picada	0.0688	97.2
MM	picada	0.1079	97.22
MM	picada	0.1021	89.58
MM	picada	0.1123	88.98
MM	picada	0.0682	92.29
MM	picada	0.0979	80.88
MM	picada	0.0877	96.06
MM	picada	0.0963	95.85
MM	picada	0.0681	95.84
MM	picada	0.0878	93.28
MM	picada	0.117	92.54
MM	picada	0.1193	92.99
MM	picada	0.068	95.3
MM	picada	0.099	95.69
MM	picada	0.1234	90.94
MM	picada	0.1234	94.75
MM	picada	0.0681	95.46
MM	picada	0.1045	94.63
MM	picada	0.096	95.14
MM	picada	0.1038	90.55
MM	picada	0.0678	93.79
MM	picada	0.1021	93.34
MM	picada	0.0957	94.26
MM	picada	0.0937	94.71
MM	picada	0.0658	95.24
MM	picada	0.0862	94.48
CAM	batida	0.1424	97.9
CAM	batida	0.123	98.37
CAM	batida	0.0657	98.44
CAM	batida	0.122	97.79
CAM	batida	0.1903	96.68
CAM	batida	0.1992	96.78
CAM	batida	0.0659	98.43
CAM	batida	0.1649	90.76
CAM	batida	0.1165	97.3
CAM	batida	0.1075	97.7
CAM	batida	0.0663	98.21
CAM	batida	0.0942	97.41
CAM	batida	0.0933	98.58
CAM	batida	0.0859	98.84
CAM	batida	0.067	98.37
CAM	batida	0.0803	98.24
CAM	batida	0.1142	97.89
CAM	batida	0.1022	98.43
CAM	batida	0.0673	98.48
CAM	batida	0.0945	80.98
CAM	batida	0.102	96.56
CAM	batida	0.1032	89.68
CAM	batida	0.0658	96.54
CAM	batida	0.0871	95.89
CAM	batida	0.0864	96.01
CAM	batida	0.0814	95.98
CAM	batida	0.0649	95.34
CAM	batida	0.0768	96.43
CAM	batida	0.134	98.63
CAM	batida	0.128	98.87
CAM	batida	0.0672	89.93
CAM	batida	0.1117	99.06
CAM	batida	0.1594	89.57
CAM	batida	0.1514	96.62
CAM	batida	0.066	98.44
CAM	batida	0.1491	96.58
CAM	batida	0.1031	98.41
CAM	batida	0.101	98.67
CAM	batida	0.0681	98.64
CAM	batida	0.0894	98.32
CAM	batida	0.1109	97.39
CAM	batida	0.112	97.89
CAM	batida	0.0689	97.99
CAM	batida	0.0924	97.76
CAM	picada	0.1154	94
CAM	picada	0.116	94.17
CAM	picada	0.0653	96.5
CAM	picada	0.1054	96.05
CAM	picada	0.1222	90.42
CAM	picada	0.1276	90.4
CAM	picada	0.0679	96.43
CAM	picada	0.1068	90.5
CAM	picada	0.0974	95.53
CAM	picada	0.0983	96.36
CAM	picada	0.0663	90.67
CAM	picada	0.0888	90.69
CAM	picada	0.0912	94.11
CAM	picada	0.0907	95.12
CAM	picada	0.0658	95.87
CAM	picada	0.0817	95.07
CAM	picada	0.1107	95.96
CAM	picada	0.1177	90.61
CAM	picada	0.0669	96.45
CAM	picada	0.1084	92.78
CAM	picada	0.097	97.55
CAM	picada	0.1014	97.6
CAM	picada	0.0694	90.52
CAM	picada	0.096	91.46
CAM	picada	0.097	97.66
CAM	picada	0.0976	97.85
CAM	picada	0.0669	97.99
CAM	picada	0.087	97.5
CAM	picada	0.1038	97.3
CAM	picada	0.0988	97.4
CAM	picada	0.0661	98.12
CAM	picada	0.0957	90.74
CAM	picada	0.0991	96.1
CAM	picada	0.1035	96.11
CAM	picada	0.0682	95.61
CAM	picada	0.087	95.22
CAM	picada	0.1069	94.36
CAM	picada	0.1081	94.94
CAM	picada	0.068	95.98
CAM	picada	0.0952	90.45
CAM	picada	0.1061	90.7
CAM	picada	0.1055	97.33
CAM	picada	0.0674	97.29
CAM	picada	0.0912	95.75
PQ	batida	0.1312	91.52
PQ	batida	0.1339	90.14
PQ	batida	0.0653	94.11
PQ	batida	0.1141	89.33
PQ	batida	0.1139	94.71
PQ	batida	0.0972	95.56
PQ	batida	0.0668	96.6
PQ	batida	0.0988	94.35
PQ	batida	0.0999	91.62
PQ	batida	0.0834	93.15
PQ	batida	0.0652	92.71
PQ	batida	0.0827	90.1
PQ	batida	0.1221	87.07
PQ	batida	0.1222	87
PQ	batida	0.0657	90.28
PQ	batida	0.1022	90.8
PQ	batida	0.1026	93.61
PQ	batida	0.0967	94.28
PQ	batida	0.0671	94.12
PQ	batida	0.0955	91.18
PQ	batida	0.0852	98.3
PQ	batida	0.0794	98.63
PQ	batida	0.0666	98.04
PQ	batida	0.0765	97.35
PQ	batida	0.1219	90.04
PQ	batida	0.128	90.76
PQ	batida	0.0695	91.43
PQ	batida	0.1176	80.78
PQ	batida	0.1721	91.44
PQ	batida	0.1596	92.94
PQ	batida	0.07	97.25
PQ	batida	0.1415	96.33
PQ	batida	0.1136	95.42
PQ	batida	0.1161	95.93
PQ	batida	0.0665	96.33
PQ	batida	0.1177	92.91
PQ	batida	0.1029	94.85
PQ	batida	0.0998	95.8
PQ	batida	0.0664	89.55
PQ	batida	0.0922	93.01
PQ	batida	0.0883	93.55
PQ	batida	0.0843	89.48
PQ	batida	0.0636	95.12
PQ	batida	0.0776	93.34
PQ	picada	0.1095	95.39
PQ	picada	0.1141	93.87
PQ	picada	0.0668	94.63
PQ	picada	0.1029	95.18
PQ	picada	0.0818	95.94
PQ	picada	0.0785	96.71
PQ	picada	0.0673	95.88
PQ	picada	0.0772	95.55
PQ	picada	0.0889	96.46
PQ	picada	0.0821	95.71
PQ	picada	0.0673	96.36
PQ	picada	0.0703	96.14
PQ	picada	0.1315	96.29
PQ	picada	0.1341	96.27
PQ	picada	0.0666	96.72
PQ	picada	0.1222	93.12
PQ	picada	0.1911	95.74
PQ	picada	0.2214	97.25
PQ	picada	0.0667	99.07
PQ	picada	0.1731	97.9
PQ	picada	0.1082	92.05
PQ	picada	0.1157	91.34
PQ	picada	0.0681	88.95
PQ	picada	0.1122	84.7
PQ	picada	0.1061	95.35
PQ	picada	0.118	93.07
PQ	picada	0.0663	94.29
PQ	picada	0.1032	93.16
PQ	picada	0.1141	89.35
PQ	picada	0.1154	89.89
PQ	picada	0.0677	92.93
PQ	picada	0.1069	89.72
PQ	picada	0.0843	96.02
PQ	picada	0.0817	96.48
PQ	picada	0.0647	95.87
PQ	picada	0.0837	95.12
PQ	picada	0.1389	95.62
PQ	picada	0.1457	96.16
PQ	picada	0.0675	98.94
PQ	picada	0.1219	98.45
PQ	picada	0.0981	97.12
PQ	picada	0.1009	93.96
PQ	picada	0.0661	94.32
PQ	picada	0.0973	91.33
